# Supplementary material for: Highly expressed proteins have an increased frequency of alanine in the second amino acid position
Source: BMC Genomics. 2006 Feb 16;7:28. doi: 10.1186/1471-2164-7-28 (PMC1397820; doi:10.1186/1471-2164-7-28)
Supplement: Additional File 1 — The list of orthologues to 80 HEG of E. coli and to 80 HEG of S. cerevisiae. [file 1471-2164-7-28-S1.xls]

## Sheet: Sheet1
E.coli (80)	S.cerevisiae (80)	S.pombe (60)	P.falciparum (47)	A.fulgidus (53)	P.horikoshii (52)	M.jannaschii (56)	B.subtilis (53)	H.influenzae (70)	H.pylori (54)	M.tuberculosis (61)	T.pallidum (48)	Rprowazekii (49)	M.genitalium (45)	B.burgdorferi (48)
lpp
rplL							+	+	+	+	+	+	+	+
eno				+	+	+	+	+	+	+	+		+	+
gapA				+	+	+	+	+	+	+	+		+	+
ompC								+
tufA					+			+
cspA							+
ahpC				+	+	+	+		+	+	+	+
tufB					+		+	+	+	+	+	+	+	+
mopA				+	+	+	+	+	+	+	+	+	+	+
ompA								+
rpsI				+	+	+	+	+	+	+	+	+	+	+
rpsA							+	+	+	+	+	+		+
pflB								+
rpsB				+	+		+	+	+	+	+	+	+	+
fba								+		+				+
tsf							+	+	+	+	+	+	+	+
rplA				+	+	+	+	+	+	+	+	+	+	+
rplY								+		+		+
fusA				+	+	+		+	+	+	+	+	+	+
rpmA							+	+	+	+	+	+	+	+
tpiA				+	+	+	+	+	+	+	+		+	+
rpmE							+	+	+	+	+		+
ompX
tig							+	+	+	+	+	+	+	+
pgk				+	+	+	+	+	+	+	+		+	+
rpsC				+	+	+	+	+	+	+	+	+	+	+
rpmG								+	+	+	+	+		+
rpsU								+	+		+			+
rpmH								+	+	+	+	+	+	+
rplI							+	+	+	+	+	+	+	+
dnaK							+	+	+	+	+	+	+	+
sodA							+	+		+				+
rpmI								+	+	+	+		+	+
yaiU
rplB				+	+	+	+	+	+	+	+	+	+	+
rplC				+	+	+	+	+	+	+	+	+	+	+
yfiD								+
rpsQ				+	+	+	+	+	+	+	+	+	+	+
pykF					+	+	+			+			+	+
rplK				+	+	+	+	+	+	+	+	+	+	+
rplO							+	+	+	+	+	+	+	+
rplD							+	+	+	+	+	+	+	+
rpoC				+	+	+	+	+		+	+	+	+	+
rpsO							+	++	+	+	+	+	+	+
cspC							+					+
efp							+	+	+	+	+			+
slyD						+		+	+		+
pal								+	+			+
trpL
tktA						+	+	+					+
rplT							+	+	+	+	+	+	+	+
rpsF								+	+	+		+
aceE								+		+
atpA							+	+	+	+		+	+
ppiB								+		+
acpP							+	+	+	+	+	+		+
pta							+	+		+		+
rpsR							+	+	+	+	+	+	+	+
glyA				+	+	+	+	+	+	+	+	+	+	+
hupA							+	+	+	+		+
rplM				+	+	+	+	+	+	+	+	+	+	+
rpsT								+	+	+		+		+
ompF
pfkA							+	+		+	+		+	+
rpsL				+	+	+	+	+	+	+	+	+	+	+
ackA								+		+	+		+	+
rpsP							+	+	+	+	+	+	+	+
ppa					+			+	+	+		+	+
deoD							+	+	+		+		+
lpdA							+	+		+		+	+
adhE					+
rplW					+	+		+	+	+	+	+		+
atpD					+		+	+	+	+		+	+
adk				+	+		+	+	+	+	+	+	+	+
ybaB							+	+	+	+		+
bipA							+	+	+	+		+
uxuA							+	+
ndk				+	+	+	+	+	+	+	+	+		+
yebC							+		+	+	+	+	+	+
	TDH3
	RPL39	+		+		+
	TDH2
	PDC1	+
	CDC19	+	+
	ENO2
	TEF2	+	+	+		+
	RPL43A	+	+		+	+
	ENO1	+	+
	TEF1	++	+
	CCW12
	FBA1	+
	RPL30	+	+	+	+	+
	RPL22A	+	+
	TDH1	+	+
	RPL8B
	RPS6B	+	+	+	+	+
	RPS12	+
	RPL8A	+	+
	RPS10A	+
	RPS5	+	+	+	+	+
	RPS6A	+
	RPL1B	+	+
	RPL3	+	+
	RPL5	+	+	+	+	+
	RPS20	+	+	+	+	+
	RPL10	++	+	+	+	+
	RPL1A
	SSB1
	RPL32	+	+	+	+	+
	TPI1	+	+
	RPS24A	+	+	+
	PGK1	+	+
	HYP2		+	+	+	+
	RPL4B		+	+	+	+
	RPS22A	+		+	+	+
	RPL18A	+	+	+	+	+
	GPM1	+	+
	RPS31	+		+		+
	ADH1	+
	RPS9B	+	+	+		+
	RPS17A		+	+		+
	RPL17A		+	+		+
	RPS14A	+	+	+	+	+
	RPP2A	+		+	+	+
	EFT1	+	+
	RPL4A	+
	SSA2
	ILV5	+		+		+
	RPS10B		+
	RPS2	+	+	+	+	+
	EFT2	+
	RPS3	+	+
	RPL36B	+	+
	RPL35A	+	+			+
	RPL42B	+		+		+
	RPP0	+	+	+	+	+
	RPS19A		+	+	+	+
	RPS23B	+
	RPL15A			+	+	+
	RPS26A		+
	RPL34B
	RPL11A	+		+	+	+
	YEF3			+
	RPL9B		+	+	+	+
	ASC1	+	+
	RPS13	+	+	+	+	+
	RPS18A	+	+	+	+	+
	RPL38	+	+
	RPL2A	+	+
	SSB2	+
	RPL9A	+
	RPS1B	+				+
	RPL42A				+
	RPS15	+	+	+	+	+
	RPL12B	+	+
	CWP2
	RPS16B	+	+
	RPL2B
	EFB1	+	+
